# Supplementary material for: On-Demand Release of Fucoidan from a Multilayered Nanofiber Patch for the Killing of Oral Squamous Cancer Cells and Promotion of Epithelial Regeneration
Source: J Funct Biomater. 2022 Sep 28;13(4):167. doi: 10.3390/jfb13040167 (PMC9589995; doi:10.3390/jfb13040167)
Supplement: Supplementary file 1 [file jfb-13-00167-s001.zip]

Archive with 1 entries (1 files):
- jfb-1937722-supplementary.pdf
